# Supplementary material for: Genome-Wide Identification of the Remorin Gene Family in Poplar and Their Responses to Abiotic Stresses
Source: Life (Basel). 2024 Sep 27;14(10):1239. doi: 10.3390/life14101239 (PMC11509593; doi:10.3390/life14101239)
Supplement: Supplementary file 1 [file life-14-01239-s001.zip]

Archive with 1 entries (1 files):
- life-3223426-supplementary.pdf
